# Supplementary material for: Cold Atmospheric Plasma Promotes the Immunoreactivity of Granulocytes In Vitro
Source: Biomolecules. 2021 Jun 17;11(6):902. doi: 10.3390/biom11060902 (PMC8235417; doi:10.3390/biom11060902)
Supplement: Supplementary file 1 [file biomolecules-11-00902-s001.zip]

Archive with 12 entries (12 files):
- biomolecules-1211653-buchongcailiao/Figure S1.pdf
- biomolecules-1211653-buchongcailiao/Figure S2.pdf
- biomolecules-1211653-buchongcailiao/Figure S3.pdf
- biomolecules-1211653-buchongcailiao/Table S1-S4.pdf
- biomolecules-1211653-buchongcailiao/Video1_ROS_(red) and_NETosis_(blue).mp4
- biomolecules-1211653-buchongcailiao/Video2_migration_(Phase contrast).mp4
- Figure S1.pdf
- Figure S2.pdf
- Figure S3.pdf
- Table S1-S4.pdf
- Video1_ROS_(red) and_NETosis_(blue).mp4
- Video2_migration_(Phase contrast).mp4
